# Supplementary material for: Psychosocial, Neuropsychological, Academic, and Social Outcomes in Pediatric Solid Tumor Survivors: An Exploratory Parent-Reported Study
Source: Children (Basel). 2026 Jul 18;13(7):943. doi: 10.3390/children13070943 (PMC13406780; doi:10.3390/children13070943)
Supplement: Supplementary file 1 [file children-13-00943-s001.zip]

Archive with 3 entries (3 files):
- Supplementary Material File S1.pdf
- Supplementary Material File S2.pdf
- Supplementary Tables.pdf
